# Supplementary material for: Co-Supplementation of Diet with Saccharomyces cerevisiae and Thymol: Effects on Growth Performance, Antioxidant and Immunological Responses of Rainbow Trout, Oncorhynchus mykiss
Source: Animals (Basel). 2025 Jan 22;15(3):302. doi: 10.3390/ani15030302 (PMC11815758; doi:10.3390/ani15030302)
Supplement: Supplementary file 1 [file animals-15-00302-s001.zip]

Archive with 1 entries (1 files):
- animals-3437804-supplementary.pdf
